# Supplementary material for: Relationship between the extent of vascular injury and the evolution of surgically induced osteochondrosis lesions in a piglet model
Source: PLoS One. 2024 Aug 8;19(8):e0308641. doi: 10.1371/journal.pone.0308641 (PMC11309495; doi:10.1371/journal.pone.0308641)
Supplement: S1 Dataset — (XLSX) [file pone.0308641.s001.xlsx]

## Sheet: Pig signalment
Tag	Pig#	age at surgery	surgery date	devascularization surgery	weight at surgery (kg)	2week MRI date	2week MRI weight	6 week MRI date	6 week MRI weight	12 week MRI date	12 week MRI weight	12 week days from surgery	age at 12 w MRI
Pig 907	1	31	2022-06-20	complete	6.4	2022-07-06	10.9	2022-08-01	26.9	2022-09-12	62	84	115
Pig 908	2	33	2022-06-21	complete	7.2	2022-07-08	13.4	2022-08-02	28.5	2022-09-13	75	84	117
Pig 1190	3	32	2022-08-23	complete	5.1	2022-09-06	8.5	2022-10-04	18.9	2022-11-15	47.1	83	115
Pig 1191	4	32	2022-08-23	complete	4.7	2022-09-07	7.8	2022-10-05	20.1	2022-11-16	45	84	116
	mean	32	mean		5.85					mean	57.275		115.75
	SD	0.816497	SD		1.15614					SD	14.0322		0.957427
Pig 1668	5	25	2022-10-27	partial	5.2	2022-11-09	5.5	2022-12-07	11.1	2023-01-19	36	84	109
Pig 1669	6	25	2022-10-27	partial	4.9	2022-11-10	6.3	2022-12-08	12.1	2023-01-20	40	85	110
Pig 1841	7	34	2022-12-07	partial	7.4	2022-12-22	11	2023-01-17	25.9	2023-03-01	63	83	117
Pig 1842	8	34	2022-12-07	partial	5.2	2022-12-22	7	2023-01-18	15.5	2023-03-02	49	84	118
Pig 1710	9	32	2022-11-08	partial	7.1	2022-11-22	6.8	2022-12-20	15.6	2023-01-31	41	84	116
Pig1709	10	32	2022-11-08	pertial	6.6	2022-11-21	7.4	2022-12-19	16.8	2023-01-30	50	83	115
	mean	30.3333	mean		6.06667					mean	46.5		114.167
	SD	4.2269	SD		1.09484					SD	9.73139		3.76386

## Sheet: T2 MRI lesion area
Tag	Pig#	Operated limb	Surgery tupe		Week 3 MRI					Week 6 MRI					Week 12 MRI
				volume mesure 1	volume mesure 2	volume mesure 3		slice thickness	volume mesure 1	volume mesure 2	volume mesure 3	Area		volume mesure 1	volume mesure 2	volume mesure 3	Area
Pig 907	1	R	complete	indistinct				2	90.97	85.42	79.17	42.5933		123.9	131.9	122.3	63.0167
Pig 908	2	L	complete	indistinct				2	113.9	109.4	116	56.55		184	201.4	210.6	99.3333
Pig 1190	3	R	complete	indistinct				2	86.46	84.38	91.67	43.7517		128.9	145.9	146.5	70.2167
Pig 1191	4	L	complete	indistinct				2	108	100	105.6	52.2667		114.8	122.3	132.7	61.6333
											mean	48.7904				mean	73.55
											SD	6.73519				SD	17.5959
Pig 1668	5	R	Partial	indistinct				2	40.89	36.67	32.22	18.2967		45.72	44.4	47.59	22.9517
Pig 1669	6	L	Partial	indistinct				2	45.78	53.78	53.78	25.5567		54.93	56.15	48.83	26.6517
Pig 1841	7	R	Partial	indistinct				2	76.29	78.74	80.57	39.2667		15.26	14.65	13.43	7.22333
Pig 1842	8	L	Partial	indistinct				2	25.02	27.16	26.25	13.0717		21.05	16.17	16.78	9
Pig 1710	9	L	Partial	indistinct				2	no lesion					no lesion
Pig1709	10	R	Partial	indistinct				2	no lesion					no lesion
											mean	24.0479				mean	16.4567
											SD	11.3643				SD	9.78058
